# Supplementary material for: Insights on the Bioaccessibility of Natural Pigments from Diatom Chaetoceros calcitrans
Source: Molecules. 2022 May 21;27(10):3305. doi: 10.3390/molecules27103305 (PMC9147772; doi:10.3390/molecules27103305)
Supplement: Supplementary file 1 [file molecules-27-03305-s001.zip]

Archive with 1 entries (1 files):
- molecules-1613154-supplementary.pdf
